# Supplementary material for: Gaidropsarus gallaeciae (Gadiformes: Gaidropsaridae), a New Northeast Atlantic Rockling Fish, with Commentary on the Taxonomy of the Genus
Source: Biology (Basel). 2022 Jun 3;11(6):860. doi: 10.3390/biology11060860 (PMC9219912; doi:10.3390/biology11060860)
Supplement: Supplementary file 1 [file biology-11-00860-s001.zip]

Archive with 1 entries (1 files):
- biology-1747085-supplementary.pdf
